# Supplementary material for: Effects of Cerebellar Non-Invasive Stimulation on Neurorehabilitation in Stroke Patients: An Updated Systematic Review
Source: Biomedicines. 2024 Jun 18;12(6):1348. doi: 10.3390/biomedicines12061348 (PMC11201496; doi:10.3390/biomedicines12061348)
Supplement: Supplementary file 1 [file biomedicines-12-01348-s001.zip]

Archive with 1 entries (1 files):
- biomedicines-2984955-supplementary.pdf
